# Supplementary material for: Multimarker profiling identifies protective and harmful immune processes in heart failure: findings from BIOSTAT-CHF
Source: Cardiovasc Res. 2021 Jul 15;118(8):1964–77. doi: 10.1093/cvr/cvab235 (PMC9239579; doi:10.1093/cvr/cvab235)
Supplement: cvab235_Supplementary_Data [file cvab235_supplementary_data.zip]

Archive with 2 entries (2 files):
- Supplementary Graphic 1.html
- BIOSTAT Vanguard-Suppl. Materials_CVR Submission.pdf
